# Supplementary material for: Can only poorer European countries afford large carnivores?
Source: PLoS One. 2018 Apr 27;13(4):e0194711. doi: 10.1371/journal.pone.0194711 (PMC5922549; doi:10.1371/journal.pone.0194711)
Supplement: S1 Table — (XLSX) [file pone.0194711.s001.xlsx]

## Sheet: Data_Kojola
Species	Population estimate	Gross domestic product per capita (USD)	Compensation system	Land area (km2)	Forest area (km2)	Country group
WOLF	225	4109	0	27398	7753.63	Eastern
WOLF	5	49581	1	82445	38914	Western
WOLF	650	4447	0	51187	21908	Eastern
WOLF	1000	7287	0	108489	39815.5	Eastern
WOLF	200	13227	1	55974	19255.1	Eastern
WOLF	230	16316	1	42388	22084.1	Eastern
WOLF	155	46316	1	303815	221481	Nordic
WOLF	100	42522	1	640427	187005	Western
WOLF	150	41514	1	317021	110878	Western
WOLF	700	22083	1	130647	39847.3	Western
WOLF	700	33049	1	294140	92360	Western
WOLF	300	14009	0	62249	33676.7	Eastern
WOLF	250	14150	0	62680	21687.3	Eastern
WOLF	267	4589	0	25100	9989.8	Western
WOLF	23	99558	1	304282	101326	Nordic
WOLF	540	12708	1	311888	95125.8	Eastern
WOLF	240	20182	1	91470	34575.7	Western
WOLF	2500	7943	1	229891	65978.7	Eastern
WOLF	800	5190	0	77400	24458.4	Eastern
WOLF	300	16934	1	48105	19338.2	Eastern
WOLF	38	22092	1	19800	12335.4	Eastern
WOLF	1500	29195	1	498980	183625	Western
WOLF	280	55245	1	410335	281900	Nordic
WOLF	8	79052	1	39997	12439.1	Western
BEAR	190	4109	0	27398	7753.63	Eastern
BEAR	5	49581	1	82445	38914	Western
BEAR	550	4447	0	51187	21908	Eastern
BEAR	580	7287	1	108489	39815.5	Eastern
BEAR	1000	13227	1	55974	19255.1	Eastern
BEAR	700	16316	1	42388	22084.1	Eastern
BEAR	1700	46316	1	303815	221481	Nordic
BEAR	22	42522	1	640427	187005	Western
BEAR	0	41514	0	317002	110878	Western
BEAR	375	22083	1	130647	39847.3	Western
BEAR	74	33049	1	294140	92360	Western
BEAR	13	14009	1	62249	33676.7	Eastern
BEAR	0	14150	0	62680	21687.3	Eastern
BEAR	180	4589	1	25100	9989.8	Western
BEAR	151	99558	1	304282	101326	Nordic
BEAR	80	12708	1	311888	95125.8	Eastern
BEAR	0	20182	0	91470	34575.7	Western
BEAR	6000	7943	1	229891	65978.7	Eastern
BEAR	68	5190	1	77400	24458.4	Eastern
BEAR	950	16934	1	48105	19338.2	Eastern
BEAR	440	22092	1	19800	12335.4	Eastern
BEAR	230	29195	1	498980	183625	Western
BEAR	3300	55245	1	410335	281900	Nordic
BEAR	1	79052	0	39997	12439.1	Western
LYNX	7	4109	0	27398	7753.63	Eastern
LYNX	11	49581	0	82445	38914	Western
LYNX	70	4447	0	51187	21908	Eastern
LYNX	7	7287	0	108489	39815.5	Eastern
LYNX	50	13227	1	55974	19255.1	Eastern
LYNX	790	16316	1	42388	22084.1	Eastern
LYNX	3000	46316	1	303815	221481	Nordic
LYNX	108	42522	0	640427	187005	Western
LYNX	23	41514	1	317021	110878	Western
LYNX	600	22083	0	130647	39847.3	Western
LYNX	0	33049	0	294140	92360	Western
LYNX	600	14009	0	62249	33676.7	Eastern
LYNX	50	14150	0	62680	21687.3	Eastern
LYNX	23	4589	0	25100	9989.8	Western
LYNX	390	99558	1	304282	101326	Nordic
LYNX	200	12708	1	311888	95125.8	Eastern
LYNX	0	20182	0	91470	34575.7	Western
LYNX	1350	7943	1	229891	65978.7	Eastern
LYNX	50	5190	0	77400	24458.4	Eastern
LYNX	350	16934	0	48105	19338.2	Eastern
LYNX	20	22092	1	19800	12335.4	Eastern
LYNX	0	29195	0	498980	183625	Western
LYNX	1650	55245	1	410335	281900	Nordic
LYNX	134	79052	1	39997	12439.1	Western
